# Supplementary material for: Medical patients’ affective well-being after emergency department admission: The role of personal and social resources and health-related variables
Source: PLoS One. 2019 Mar 20;14(3):e0212900. doi: 10.1371/journal.pone.0212900 (PMC6426177; doi:10.1371/journal.pone.0212900)
Supplement: S1 Dataset — (XLS) [file pone.0212900.s001.xls]

## Sheet: Sheet1
morbidity	disease severity	self-rated health	positive affect at T1	negative affect at T1	positive affect at T2	negative affect at T2	psychopathological comorbidity	positive affect T3	negative affect T3	extraversion	agreeableness	conscientiousness	emotional stability	openness	social support	resilience	self-efficacy
2	2	55	17	5	25	5	8	18	5	6	9	10	10	10	28	73	12
3	2	50	12	15	15	16	20	14	8	7	4	8	7	5	27	64	14
7	8	90	20	9	20	18	14	20	5	7	4	5	6	6	33	72	11
7	8	20	9	8	13	8	21	13	13	7	3	10	10	10	33	70	14
2	1	70	13	13	18	7	11	15	7	6	6	10	6	7	33	60	12
10	9	50	17	5	23	5	11	16	8	10		8	8	8	31	69	13
2	2	30	7	12	12	11	14	14	8	7	8	7	5	8	17	43	8
1	1	90	16	12	22	6	10	22	6	8	8	9	8	6	35	63	13
2	2	30	12	7	16	9	12	15	5	2	10	6	7	6
3	2	50	13	8	22	5	10	23	5	7	8	8	7	7	29	60	11
4	2	60	17	8	22	20	16	19	5	8	6	9	7	8	32	64	12
1	3	70	19	5	22	7	9	21	8	9	5	10	7	10	34	68	15
1	1	40	16	5	17	6	8	13	7	10	6	7	8	7	35	63	13
3	4	75	20	12	20	7	22	20	7	5	4	9	6	7	26	61	12
3	4	50	21	5	23	6	20	20	7	8	6	7	8	8	31	71	12
3	2	30	16	18	21	12	14	19	6	10	6	6	8	7	33	63	14
3	2	35	12	8	16	11	17	13	5	10	6	8	6	10	32	62	10
6	2	60	14	10	20	6	13	11	5	6	7	10	7	6	28	55	12
1	1	100	21	10	19	8	16	13	5	7	6	10	9	8	33	59	12
4	4	50	13	13	21	5	11	19	5	7	6	9	8	4	28	41	11
2	2	50	12	18	19	7	23	16	7	5	6	9	8	4	26	56	12
2	2	60	18	7	19	5	16	16	5	7	8	9	8	9	33	64	12
8	4	40	17	13	18	5	10	9	5	6	6	9	4	6	30	53	9
11	4	50	15	11	12	8	19	15	6	4	9	10	4	3	22	52	9
9	5	50	15	5	17	6	16			6	7	7	6	5	29	58	11
3	2	100	15	10	25	5	6	13	5	9	6	7	7	7	35		13
3	1	80	13	9	17	13	13	17	5	9	4	10	5	9	26	62
6	1	60	20	5	21	6	10	20	5	6	7	9	5	8	27	64	12
2	1	75	19	5	22	7	11	18	6	9	7	10	9	9	31	56	12
3	1	75	15	5	21	8	10	16	5	6	4	8	8	8	33	60	12
7	3	30	9	5	13	5	12	9	6	4	6	8	8	3	23	45	9
6	3	35	18	5	19	5	12	11	5	8	8	5	9	8	30	60	9
3	2	100	15	13	22	7	9	25	5	8	8	10	9	8	28	70	12
2	2	20	8	19	18	15	20	22	11	8	8	9	6	4	24	55	13
2	2	70	14	8	18	7	11	18	5	4	6	7	6	6	24	53	11
6	3	45	15	6	17	5	12	9	8	3	7	8	5	8	31	64	13
2	2	80	17	5	19	5	15	16	5	10	9	8	8	8	31	56	10
8	3	50	13		19	12	10	9	11	8	6	9	3	9	25	67	11
6	2	35	16	7	15	7	14	20	5	4	7	6	6	9	23	53	9
1	2	45	13	12	16	8	15	13	5	6	7	6	7	4	31	48	11
8	6	55	17	6	17	5	8	17	5	7	6	9	9	3	27	51	8
9	6	70	15	6	21	9	10	25	5	7	6	10	6	4	34	60	9
7	8	30	15	10	19	7	16	11	9	9	7	6	6	7	35	46	11
5	2	50	14	11	14	5	12			4	2	7	9	6	8	68	15
3	2	75	15	9	14	7	20	10	9	4	6	6	8	6	17	68	15
2	2	60	15	7	22	6	11	16	9	8	5	8	8	6	34	72	15
2	4	50	12	11	16	12	22	21	7	6	6	8	3	5	28	50	9
1	2	90	18	7	23	14	15	12	7	9	6	9	5		35	65	13
10	6	30	13	7	22	7	13	21	6	8	6	9	4	9	34	72	12
6	5	50	12	6	16	5	13	14	5	9	9	6	8	6	28	67	12
5	4	30	12	16	19	8	11	15	5	6	6	10	6	4	29	58	13
3	3	50	14	10	13	7	16	12	5	7	6	6	6	5	16	41	7
4	1	70	14	10	18	14	17	16	12	7	6	7	6	8	25	65	10
7	3	20	14	5	19	6	15	11	5	6	5	4	9	3	28	48	10
7	4	60	10	6	15	5	18	21	5	6	6	9	7	6	29	65	12
3	2	45	16	8	20	5	6	21	5	8	5	9	8	6	28	66	12
5	2	60	13	6	19	6	6	17	6	6	7	9	7	4	28	51	11
3	4	90	15	6	22	8	8	17	5	6	7	9	9	6	29	71	15
1	1	80	14	6	16	5	8	21	5	9	7	8	8	8	30	66	14
7	7	30	12	7	20	9	12	19	6	5	5	7	10	10	16	75	14
4	4	60	18	8	18	8	12	19	5	8	6	9	9		32	58	12
4	2	50	13	6	20	5	12	15	5	8	7	10	9		29	75	14
4	1	55	19	9	19	11	13	12	7	9	5	9	6	10	35	57	11
3	2	65	12	5	17	5	12	15	7	8	6	7	7	7	31	62	11
6	3	50	12	8	18	8	11	18	5	10	4	6	7	10	34	62	12
6	3	50	14	5	25	5	10	19	5	8	5	5	10	4	31	48	15
3	2	65	14	5	22	5	8	20	5	10	4	9	8	6	35	73	15
4	2	40	19	5	19	5	6	20	5	5	6	9	8	7	32	65	14
4	1	50	12	6	17	8	16	13	9		5	10	6	5	30	58	10
2	2	80	16	10	22	6	6	19	5	10	6	10	10	9	32	73	15
5	5	50	14	5	19	6	9	20	6	10	6	3	8	3	30	58	13
2	3	90	17	11	23	5	7	17	5	10	5	10	6	7	32	76	15
2	2	70	12	7	21	6	14	16	5	6	6	9	6	8	32	58	13
1	1	80	16	12	21	5	6	21	8	7	6	7	7	5	30	60	11
4	2		11	8	12	11	13	12	9	6	5	7	6	3	26	58	10
5	2	40	9	9	9	9	13	9	7	8	4	9	5	10	30	53	10
4	2	80	16	11	14	12	18	13	5	4	7	9	4	7	24	59	12
2	1	50	10	13	19	9	12	15	5	5	8	6	5	8	33	57	12
9	3	30	12	6	17	8	11	16	10	8	3	6	8	8	25	73	14
2	1	50	15	12	11	7	11	18	5	10	7	7	8	7	35	56	12
2	4	50	13	12	17	7	14	17	5	6	6	6	7	4	27	65	12
2	2	50	15	6	17	5	16	25	5	5	7	6	8	8	33	64	11
10	3	90	23	5	18	5	6	15	6	10	6	6	10	5	33	71	9
3	3	50	14	6	18	8	14	18	5	8	4	10	10	9	31	75	15
2	1	60	15	9	17	11	6	18	12	7	8	7	6	8	35	63	12
5	2	50	13	7	19	5	9	20	5	5	6	7	8	6	28	58	12
3	4	30	13	5	20	5	8	19	5	10	7	10	9	4	34	69	11
7	3	80	14	5	17	5	6	16	5	9	10	10	6	7	35	75	12
5	5	90	16	11	22	7	15	18	6	10	9	6	6	9	32	64	14
1	1	60	12	6	13	5	9	17	5	7	6	9	9	6	22	74	15
12	1		8	14	12	13	19	20	10	6	6	6	7	4	23		9
5	3	50	15	6	19	6	9	16	6	6	6	7	10	8	35	68	14
6	3	75	21	5	25	5	13	17	6	8	6	9	10	10	32	75	15
2	2	50	17	8	15	5	8	15	5	9	9	7	9	10	32	64	15
5	5	70	10	6	13	5	6	14	5	4	7	8	8	10	28	73	15
3	2	85	18	5	20	5	9	21	5	10	8	6	9	8	34	68	14
5	6	50	15	5	12	5	6	17	7	9	9	7	8	9	29	57	12
1	1	70	12	17	20	10	22	18	12	5		9	4	9	28	51	12
4	2	70	18	5	20	5	14	16	7	3	6	10	7	10	27	70	13
4	3	10	16	5	16	9	11	21	6	8	6	10	10	10	27	71	15
1	2	80	12	13	21	6	7	17	5	6	6	7	9	8	28	55	13
1	1	60	16	6	18	14	22	17	15	8	4	9	9	9	30	66	12
1	1	70	17	11	19	10	11	16	16	7	8	7	10	9	27	73	15
2	4	50	16	11	25	6	11	19	5	10	6	10	8	10	35	70	15
1	1	40	11	10	16	11	15	16	8	6	6	10	5	9	28	62	12
3	4	50	11	12	19	9	20			6	8	10	4	4	29	54	10
1	1	70	15	17	11	13	9	14	9	6	7	7	7	7	35	57	13
1	1	20	6	20	14	16	23			6	4	6	7	9	35		12
6	8	80	13	10	16	5	11	18	5	6	6	6	8	8	32	57	12
1	1	40	8	14	13	17	15	18	6	8	6	8	4	8	33	69	11
6	3	75	12	11	22	5	7	15	5	6	7	9	8	9	31	68	13
8	4	50	13	6	17	5	15	15	6	7	6	8	7	8	30	69	12
2	2	50	12	11	19	8	9	18	5	6	7	8	8	6	35	70	12
4	1	50	13	8	24	9	7	19	5	8	8	7	7	8	21	67	14
3	3	50	14	10	19	6	8	14	6	8	6	7	8	7	35	63	12
4	4	50	10	13	15	5	6	16	9	4	3	9	7	2	24	58	12
2	2	50	13	7	15	7	6	17	5	10	6	7	8	6	35	60	12
3	3	80	12	8	11	10	7	13	6	9	4	9	6	8	27	60	11
2	2	60	21	5	23	5	7	19	6	10	7	10	7	10	34	69	14
5	4		15	5	17	5	9	21	6	7	9	9	10	9	30	69	12
3	1	90	17	5	21	6	11	11	7	8	6	6	6	8	25	72	14
2	6	70	13	10	24	5	10	24	5	10	7	8	10	10	35	70	13
2	2	65	12	9	21	5	11	17	7	10	9	9	7	10	29	62	12
6	6	30	16	7	18	14	16	19	5	8	8	9	8	10	31	61	6
3	3	70	14	8	25	5	11	21	5	6	5	10	4	8	35	71	13
3	1	60	16	6	11	7	11	19	6	6	7	9	6	8	34	49	12
5	5	60	10	12	17	5	22	17	5	6	6	7	5	5	32	59	12
3	1	100	21	6	25	5	6	22	5	7	7	6	8	4	33	67	15
1	1	70	17	6	25	5	7	19	7	8	8	6	8	3	35	63	12
3	2	80	16	13	17	12	16	19	10	9	5	9	6	8	31	63	10
3	1	60	16	16	17	5	7	15	5	6	6	10	7	9	35	61	12
1	1	60	21	5	25	5	9	22	5	6	6	10	8	8	35	59	12
5	2	50	14	5	19	5	6	24	5	7	4	9	7	6	30	68	12
1	1	40	12	8	16	7	6	20	5	4	5	6	8	9	33	58	12
1	1	60	14	11	19	14	22	16	8	8	7	8	7	8	35	65	12
1	2	20	10	5	18	5	6	16	11	4	7	8	5	6	35	72	12
2	2	40	11	10	22	5	12	15	6	6	6	6	6	7	30	44	9
2	1	50	15	10	17	9	9	18	5	7	4	6	8	4	31	69	11
2	1	80	13	5	19	5	9	18	5	6	4	9	10	9	35	71	15
2	2	50	14	15	17	16	18	16	5	6	5	8	5	2	27	60	10
3	2	50	16	7	21	5	8	19	7	6	7	9	5	9	35	67	11
7	6	60	11	17	20	7	16	16	5	9	6	10	10	8	34	63	13
2	1	80	15	8	21	10	8	17	7	4	6	7	6	7	32	60	11
4	1	70	22	5	21	6	12	23	5	9	6	8	5	8	35	75	15
2	3	65	15	5	21	5	6	18	5	6	6	8	8	5	25	58	12
4	2	45	19	7	23	5	6	23	5	10	8	6	10	9	35	69	14
6	3	70	16	9	20	6	10	13	5	9	6	9	9	6	34	64	11
3	1	55	14	8	16	8	12	15	10	6	6	6	4	6	32	55	10
3	2	40	12	9	24	5	9	21	5	8	6	10	9	8	35	68	12
2	2	75	18	8	22	6	12	23	6	9	6	9	6	9	33	62	15
1	1	30	11	12	19	6	12	23	8	8	6	9	10	8	35	62	13
1	3	50	12	6	24	5	7	18	5	5	7	8	6	6	30	64	12
1	2	55	16	5	21	8	7	13	12	10	7	7	6	8	27	68	11
3	1	20	16	15	14	13	13	12	11	10	8	7	6	8	35	70	14
3	1	75	14	8	18	6	16	12	7	6	5	6	6	8	29	63	12
2	2	65	22	5	22	5	7	21	8	6	4	6	8	2	35	71	15
2	1	30	17	10	22	5	17	25	5	10	7	10	9	8	35	68	12
4	1	50	11	12	19	11	16	14	7	8	7	9	5	10	35	63	9
4	4	70	11	8	19	5	10	9	5	4	6	6	6	6	31	70	11
4	3	50	12	6	21	5	7	21	5	10	7	10	8	6	35	69	12
2	1	100	18	6	22	5	6	25	5	9	6	6	10	10	35	77	15
7	2	80	12	5	18	6	7	15	5	7	8	6	8	5	28	65	12
1	1	80	23	5	23	6	6	17	7	8	6	9	9	7	35	71	15
1	1	50	13	8	17	12	8	13	5	8	7	5	5	7	34	45	11
5	2	50	16	5	17	7	10	25	5	5	6	6	6	3	25	48	10
1	2	50	14	5	21	5	7	22	5	10	8	10	9	9	35	73	15
4	1	50	14	8	19	5	7	17	5	7	6	8	9	8	35	67	12
5	1	70	11	17	17	12	13	14	5	6	7	9	5	9	35	60	12
4	1	90	22	5	13	12	6	13	8	8	5	9	6	7	35	63	12
3	1	70	21	5	20	12	10	15	14	10	7	6	8	5	32	64	12
1	1	40	13	10	17	9	13	10	11	8	6	7	8	4	35	65	14
3	2	70	16	10	18	10	14	19	6	5	6	8	6	6	30	62	12
2	1		13	9	20	8	10	22	5	6	6	6	8	6	34	62	14
1	1	45	11	9	20	5	10	17	5	6	6	7	6	8	32	64	12
3	1	70	12	6	21	7	18	19	5	9	10	8	7	9	33	43	9
3	1	70	17	7	20	6	9	21	5	6	6	6	8	4	33	60	12
6	4	55	13	7	15	21	8	18	8	10	6	10	4	7	35	71	13
9	4	70	13	10	17	10	13	16	8	7	7	6	8	5	26	57	9
11	4	30	7	13	16	7	21		8	8	6	6	7	8	22	54	10
3	2	70	9	14	20	7	15	20	6	6	8	9	5	8	28	58	12
4	2	70	17	10	18	7	14	18	6		7	7	10	9	31	61	13
4	2	50	13	8	14	13	15	20	7	8	6	8	8	8	35	61	12
2	3	40	10	9	13	11	21	15	5	8	4	9	4	6	32	42	7
1	2	40	13	8	21	7	12	17	9	8	6	8	6	6	35	75	14
5	3	50	15	6	19	5	9	17	5	7	6	7	9	8	34	73	12
3	2	50	20	5	20	5	6	19	5	10	6	8	8	9	35	75	15
6	1	40	13	20	12	11	18	16	5	6	3	6	6	8	29	72	10
1	1	100	25	5	25	5	7	25	5	9	7	9	6	8	34	76	15
5	2	40	14	8	14	6	6	13	5	8	6	8	9	4	34	68	13
3	2	75	17	5	22	5	8	24	6	9	7	6	7	9	28	57	9
8	2	80	14	5	19	9	21	16	7	4	6	8	6	8	33	62	14
3	1	60	13	5	10	9	16	15	7	8	6	9	8	8	34	68	12
3	2	65	13	9	19	6	9	16	5	6	3	9	5	9	25	58	13
2	1	60	17	10	20	9	17	17	8	6		5	6	9	33	64	12
2	1	40	16	9	23	5	12	19	8	10	4	8	5	8	34	70	14
1	1	85	13	17	15	9	9	16	5	6	7	8	6	6	33	58	12
2		90	22	6	24	6	8	21	5	8	6	8	8	9	27	67	13
2	1	65	14	9	21	7	14	25	5	7	5	6	8	9	33	65	13
7	1	55	12	13	13	10	7	17	5	9	7	10	10	10	33	75	15
2	2	50	12	6	18	6	6	18	5	4	6	7	10	6	30	70	15
2	1	75	17	7	16	8	14	22	5	6	6	7	7	5	34	62	13
2	1	85	11	12	21	8	9	16	8	7	7	8	10	10	32	62	12
2	1	100	25	7	25	5	6	25	5	10	6	9	10	9	35	65	12
2	1	75	10	6	19	6	7	11	5	7	6	5	8	7	28	66	14
2	1	90	18	8	19	6	9	17	5	7	5	9	7	8	33	62	12
1	1	85	18	5	23	5	7	24	5	3	6	6	8	8	34	69	14
10	7	30	13	8	14	9	14	16	6	10	6	10	8	10	35	71	15
6	3	40	12	6	14	7	20	13	5	4	6	6	7	6	23	57	13
5	2	70	19	6	20	8	12	19	8	7	6	6	6	9	34	67	12
1	1	75	16	5	22	6	6	23	5	7	6	9	9	7	34	68	13
2	2	60	15	13		5	17	22	6	9	7	7	7	9	31	61	12
4	1	80	19	5	24	6	17	17	12	10	6	10	9	10	35	67	14
2	1	35	10	13	14	14	7	19	7	4	3	8	7	6	35	77	12
4	1	70	11	6	19	5	8	21	6	6	6	8	8	6	35	64	12
4	1	45	13	10	15	8	23	14	10	7	6	10	6	10	22	58	15
4	3	65	15	6	22	7	10	17	5	8	6	9	4	8	30	58	11
1	2	70	19	6	20	5	6	20	5	9	6	6	8	6	35	63	14
6	5	45	10	11	15	8	12	21	6	8	6	10	7	8	28	59	11
3	1	50	12	9	22	7	6	17	5	8	7	5	7	8	35	57	12
6	3	50	11	16	21	8	15	20	6	6	6	8	7	7	32	70	14
3	1	70	14	12	20	5	9	22	5	8	6	7	7	8	35	69	13
7	2	50	15	10	17	8	7	16	7	8	6	8	8	8	35	65	13
2	1	40	15	11	22	6	12	24	5	9	6	9	8	9	35	67	13
2	1	60	15	8	23	6	8	18	7	6	6	7	7	5	35	66	12
11	1	50	11	8	16	9	16	11	12	4	6	5	7	6	31	55	10
4	2	50	11	5	17	6	15	20	5	8	6	6	8	9	26	59	12
5	2	80	10	8	20	7	11	12	8	6	6	8	7	3	34	66	9
2	2	80	22	6	24	5	8	20	5	10	7	9	10	10	29	72	14
6	2	60	11	7	22	6	7	18	5	6	8	7	9	7	35	67	13
